# Supplementary material for: Inconsistency analysis between metagenomic next-generation sequencing results of cerebrospinal fluid and clinical diagnosis with suspected central nervous system infection
Source: BMC Infect Dis. 2022 Sep 30;22:764. doi: 10.1186/s12879-022-07729-0 (PMC9523998; doi:10.1186/s12879-022-07729-0)
Supplement: Supplementary file 1 — Additional file 1: The results of next generation sequencing of cerebrospinal fluid. [file 12879_2022_7729_MOESM1_ESM.xlsx]

## Sheet: 基础资料 (2)
GS	编号	姓名	性别1.男2.女	年龄	科室	1.实验室2.临床3.不确定4.否	免疫功能1.正常2.抑制	培养	培养结果	mNGS	结果	符合临床	按照mNGS治疗	感染类型1.细菌2.真菌3.病毒4.结核5.支原体6.混合7.非感染8.滋养体9.不确定	实验室与mNGS 1.匹配 2.不匹配 3.部分匹配	mNGS与临床 1.匹配 2.不匹配 3.部分匹配	指导价值	预后1.好转2.自动出院+死亡	CRP	WBC	N	Hb	PLT	PCT	IL-6	白蛋 白	CSF D	压力	WBC	多核	单核	Glu	CL	ADA	Pro	抗生素暴露 1.是2.否	住院天数
R	R 004	朱自豪	1	22	感染	2	1	阴性		阴性		否		4	1	2	无	1	0	7.44	4.51	153	158	0.02	-	45	1	260	2	0	100	2.76	122	0	466	2	24
R	R 005	金燕	2	51	感染	2	1	阴性		阴性		否		4	1	2	无	1	0.1	6.57	4.91	125	198	0.02	-	45.3	1	150	231	8.7	91.3	2.79	119.9	2	786	1	23
R	R 007	许令珍	2	39	感染	4	1	阴性		阴性		是		7	1	1	有	1	0.5	1.87	0.95	122	84	0.072	4.8	37.2	2	90	6	66.7	33.3	3.13	116.2	0	343	1	9
H	H 219	许令珍	2	39	感染	4	1	阴性		阳性	季也蒙麦尔酵母菌	否	否	7	2	2	无	1	0.5	1.87	0.95	122	84	0.072	4.8	37.2	2	90	6	66.7	33.3	3.13	116.2	0	343	1	9
R	R 013	张坤	1	23	感染	4	1	阴性		阳性	近平滑念珠菌	否	否	7	2	2	无	1	0.5	5.07	2.6	150	186	0.02	1.5	45.9	5	300	2	50	50	3.44	120.4	1	285	1	28
R	R 018	张树志	1	65	感染	1	2	阴性	CSF-ADA116血T-spot阳性	阳性	结核分枝杆菌	是	是	4	2	1	有	2	10.1	0.92	0.53	91	21	-	-	27.5	14	95	1	100	0	379	3.24	116.8	2	1	48
R	R 021	吴恒	1	30	感染	2	1	阴性		阴性		否		3	1	2	无	1	0.5	5.7	3.98	153	205	0.096	-	40.7	3	320	178	0.6	99.4	2.54	119.2	6	818	1	16
R	R 024	朱生付	1	73	血液	4	2	阴性		阴性				7	1	1	有	2	102.1	5.71	4.53	60	47	-	-	35.7	34	135	8	62.5	37.5	5	121.2	2	933	1	48
K	K 030	吴忠山	1	66	感染	3	2	阴性		阴性		否		2	1	2	无	2	1.9	6.6	5.36	141	119	-	-	38.5	7	195	16	0	100	3.56	123.4	1	702	2	20
K	K 031	汪勉	1	21	感染	2	1	阴性		阴性				3	1	2	无	1	35.4	3.52	2.74	146	97	-	-	35.7	4	210	42	4.8	95.2	3.45	115	2	327	1	16
H	H 042	刘冰	1	39	感染	1	2	阳性	CSF染色新生隐球菌	阳性	新生隐球菌	是	是	2	1	1	有	2	18.8	11.7	8.6	145	151	5.63	1586	48	1	320	263	91.6	8.4	0.04	106	4	1156	1	47
G	G 043	佘昌琴	2	58	ICU	1	2	阴性	BC金葡CSF细胞蛋白明显增高	阳性	金黄色葡萄球菌	是	是	1	2	1	有	2	36.7	9.17	8.27	73	414	0.259	5.8	16.9	5	-	91	63.7	36.3	1.79	111	104	28147	1	51
H	H 048	武必余	1	72	感染	2	1	阴性		阳性	结核分枝杆菌复合群	是	是	4	2	1	有	1	10.9	6.74	4.99	138	188	0.068	6.6	38.5	7	140	52	42.3	57.7	2.63	113.7	17	2455	2	15
H	H 049	管义清	1	49	感染	2	1	阴性		阴性				4	1	2	无	1	11.91	10.46	1.18	152	203	6.98	19.8	33.9	11	170	175	3.4	96.6	4.6	116.7	19	1375	1	13
H	H 087	王锡召	1	54	感染	2	2	阴性		阳性	CMV	否	否	4	2	2	有	1	3.7	1.52	0.92	90	45	0.218	-	26.7	45	100	1	-	-	3.82	104	3	1305	1	62
H	H 088	李洋洋	1	27	感染	2	2	阴性		阳性	亚特兰大莫拉菌	否	否	3	2	2	无	1	4.8	6.17	1.66	125	258	0.095	-	43.8	11	220	14	0	100	2.75	117.6	7	1037	1	17
H	H 094	李祥胜	1	36	感染	4	2	阴性		阳性	鲍曼不动杆菌	否	否	7	2	2	无	1	1.7	2.78	1.25	132	189	0.01	3.6	42.3	4	170	3	0	100	3.33	119.3	1	260	2	30
H	H 165	陈超	1	14	神内	3	1	阴性		阳性	构巢曲霉	否	否	3	2	2	无	1	20.6	15.6	13.28	137	322	0.044	7.5	33.4	2	320	0	-	-	2.94	127	1	197	1	16
H	H 178	周存前	1	45	感染	2	1	阴性		阴性				3	1	2	无	1	-	8.5	5.57	110	279	0.045	3.8	33.8	2	300	219	1.4	98.6	2.87	119	7	1363	1	11
H	H 210	刘启柱	1	63	风湿	4	2	阴性		阳性	中间普雷沃菌	否		7	2	2	无	2	-	8.58	7.24	99	93	1.05	87.4	26	6	145	52	94.2	5.8	0.5	108.8	5	10660	2	9
H	H 232	付思远	1	4	儿科	1	2	阳性	粘滑罗氏菌	阳性	粘滑罗氏菌	是	是	1	1	1	有	2	-	3.96	3.12	89	44	1.79	-	39.5	7	-	527	35.5	64.5	0.16	117.2	1	2650	2	26
H	H 242	王越	2	4	儿科	1	1	阴性	PPD强阳性	阴性				4	1	2	无	1	-	8.26	3.73	109	443	0.028	-	44.6	5	-	320	13.1	86.9	2.78	116.6	3	713	1	48
S	S 267	林坤煌	1	39	感染	2	1	阴性		阴性				3	1	2	无	1	147.4	5.61	4.75	141	150	0.504	-	34.9	4	320	28	32.2	67.8	3.75	113.6	3	1579	1	8
S	S 268	江孝梅	2	71	感染	1	1	阴性	TB-DNA+	阳性	结核分枝杆菌	是	是	4	1	1	有	2	0.8	13.1	12.6	103	107	0.258	36.9	30.7	7	320	391	66.3	33.7	6.13	102.4	8	2093	1	8
S	S 269	张灿高	1	75	感染	1	2	阴性	CSF 染色可见阿米巴滋养体	阳性	狒狒巴拉姆希阿米巴	是	是	8	1	1	有	2	64.5	9.37	8.8	121	234	-	-	39.4	2	50	230	32.2	67.8	2.01	112.9	7	5170	2	5
S	S 270	程龙	1	35	感染	3	1	阴性		阴性				9				1	24.7	5.97	4.39	102	256	-	-	36.8	5	130	11	1	100	3.79	116.3	1	255	1	61
S	S 271	李旺根	1	48	感染	4	1	阴性		阴性				7	1	1	有	1	29.3	5.4	2.47	136	110	0.022	-	38.9	3	190	9	11.1	88.9	4.22	127	1	330	2	8
S	S 272	黄肖	2	31	感染	1	2	阴性	CSF染色新生隐球菌	阳性	新生隐球菌	是	是	2	1	1	有	1	1.9	1.97	1.29	93	38	0.06	-	26.1	11	320	47	61.7	38.3	1.58	111	4	854	1	25
S	S 273	高尔书	1	58	感染	1	2	阴性	BALF TB-DNA检出结核分枝杆菌	阳性	微小根毛霉	否	否	4	2	2	无	1	34	2.37	1.74	94	43	35.6	4.26	27.7	1	260	3	66.7	33.3	2.94	124.2	1	385	1	34
S	S 274	张而友	1	46	感染	2	2	阴性		阳性	HSV-1	是	是	3	2	1	有	1	1.1	4.34	2.71	131	161	0.029	5.8	35.7	2	250	26	3.8	96.2	3.4	117	3	1352	1	21
J	J 276	曹加福	1	73	感染	1	1	阴性	TB-DNA+	阳性	结核分枝杆菌复合群	是	是	4	1	1	有	1	3.9	5.46	3.89	109	140	-	-	34.1	10	145	116	12.9	87.1	1.38	110.4	17	9301	1	46
J	J 277	黄素珍	2	59	感染	2	1	阴性		阴性				3	1	2	无	1	-	12.4	11.06	4.38	154	0.34	2.9	31.1	2	60	35	2.9	97.1	8.93	122.6	1	1989	2	19
O	O284	许周兴	1	50	神内	2	1	阴性		阴性				4	1	2	无	1	3.8	7.92	7.42	120	265	0.027	10.5	39.1	13	170	495	50.1	49.9	1.45	111.3	12	1967	2	65
O	O285	程华国	1	67	神内	2	1	阴性		阴性				4	1	2	无	1	-	9.8	7.88	6.04	102	255	-	34.7	11	185	162	0.6	99.4	1.54	110.7	6	2868	1	52
O	O286	陈必文	1	39	神内	2	1	阴性		阳性	土霉属 毛立克次体	否	否	4	2	2	无	1	0.8	7.71	4.4	146	294	0.041	1.6	37.8	9	180	98	0	100	2.58	119	2	1373	2	49
O	O287	赵亮敏	1	67	神内	4	1	阴性		阳性	肺炎克雷伯菌	否	否	7	2	2	无	2	82.4	13.8	12.26	149	193	2.26	333	36.5	2	200	12	8.3	91.7	13.3	130.9	1	746	2	32
O	O288	汪水红	2	65	神内	2	1	阴性		阴性				4	1	2	无	1	0.2	6.79	5.28	145	256	0.043	2.7	37.8	5	80	201	0.5	99.5	2.96	116.2	7	1944	2	51
O	O289	余国民	1	71	神内	4		阴性		阴性				7	1			1	-	10.1	8.28	134	88	-	-	41.6	2	160	10	10	90	3.18	124.3	1	612	2	6
O	O290	严蕴莹	2	34	神内	3	1	阴性		阴性				9	1			1	0.5	6.52	4.5	90	261	-	-	33.2	10	165	52	5.8	94.2	2.75	120	0	926	1	43
O	O291	肖家富	1	67	神内	4	1	阴性		阳性	HHV-7	否	否	7	2	2	无	1	158	7.2	5.47	116	99	-	-	29.5	2	145	23	13	87	5.16	112.5	5	500	1	21
O	O292	李思卓	2	15	感染	4	1	阴性		阴性				7	1	1	有	1	0.5	7.04	4.38	127	210	0.02	1.5	41	2	215	2	0	100	3.87	117.2	1	175	1	9
S	S 297	高巨苹	2	52	感染	2	1	阴性		阴性				4	1	2	无	1	37.5	9.15	6.6	112	315	-	-	31.3	2	172	309	16.5	83.5	3.23	108.7	8	1462	1	20
H	H 310	张诗玉	2	23	风湿	4	2	阴性		阴性				7	1	1		1	4.5	9.5	8.08	129	478	0.047	3.4	29.7	2	240	4	25	75	3.42	119.3	1	234	2	26
H	H 311	张峻伟	1	5	儿科	4	2	阳性	牙齿放线菌	阳性	烟曲霉	否	否	7	2	2	无	1	-	4.25	1.57	101	273	0.071	-	45.4	3	-	60	5	95	1.9	121.7	2	616	1	38
H	H 312	韩义国	1	53	神内	2	1	阴性		阳性	VZV	是		3	2	1		2	-	17.7	15.18	174	226	6.2	143	31.9	4	185	6247	12.5	87.5	4.93	99.1	35	17913	2	64
H	H 314	沈家根	1	49	感染	2	2	阴性		阴性				3	1	2	无	1	0.5	8.01	7.35	149	69	0.097	-	38.7	2	155	252	22.2	77.8	3.86	108.1	0	2011	1	74
H	H 316	张健乐	1	13	儿科	4	1	阴性		阴性				7	1	1	有	1	-	4.53	2.59	88	54	0.114	-	37.5	10	-	10	0	100	4.45	128.5	1	402	2	33

## Sheet: mNGS results
No.	Sex	Age	mNGS results	reads	mNGS results	reads	mNGS results	reads	mNGS results	reads
R 004	M	22	Negative
R 005	F	51	Negative
R 018	M	65	Mycobacterium tuberculosis complex	10
R 021	M	30	Negative
K 031	M	21	Negative
H 042	M	39	Cryptococcus neoformans	1699
G 043	F	58	Staphylococcus aureus	56	Candida tropicalis	1
H 048	M	72	Mycobacterium tuberculosis complex	1	CMV	2
H 049	M	49	Negative
H 087	M	54	CMV	2172	EBV	1772	Penicillium citrinum	29	Penicillium chrysogenum_x0002_	20
H 088	M	27	Moraxella atlantae	119	Penicillium citrinum	14	Corynebacterium ureicelerivorans	902
H 178	M	45	Negative
H 210	M	63	Solobacterium moorei	6	Parvimonas micra	4	Prevotella intermedia_x0002_	6	Prevotella melaninogenica	3
H 232	M	4	Rothia mucilaginosa_x0002_	265226	Rothia dentocariosa	1915
H 242	F	4	Negative
S 267	M	39	Negative
S 268	F	71	Mycobacterium tuberculosis	18
S 269	M	75	Balamuthia mandrillaris	11
S 272	F	31	Cryptococcus neoformans	1271
S 273	M	58	Rhizomucor pusillus	2
S 274	M	46	HSV-1	10674	EBV	8
J 276	M	73	Mycobacterium tuberculosis complex	4	CMV	1
J 277	F	59	Negative
O284	M	50	Negative
O285	M	67	Negative
O286	M	39	Aspergillus terreus	1	Rickettsia felis	1
O288	F	65	Negative
S 297	F	52	Negative
H 312	M	53	VZV	7052
H 314	M	49	Negative
O287	M	67	Klebsiella pneumoniae	57
R 013	M	23	Candida parapsilosis	10
R 024	M	73	Negative
H 094	M	36	Acinetobacter baumannii_x0002_	5
S 271	M	48	Negative
O289	M	71	Negative
O291	M	67	HHV-7	7
O292	F	15	Negative
H 310	F	23	Negative
H 311	M	5	Aspergillus fumigatus_x0002_	3
H 316	M	13	Negative

## Sheet: 感染非感染
	非感染	非感染	非感染	非感染	非感染	非感染	非感染	非感染	非感染	非感染	非感染	非感染	非感染	非感染	非感染	非感染	非感染	非感染	非感染	感染	感染	感染	感染	感染	感染	感染	感染	感染	感染	感染	感染	感染	感染	感染	感染	感染	感染	感染
	CRP	WBC	N	Hb	PLT	PCT	IL-6	白蛋 白	CSF D	压力	WBC	多核	单核	Glu	CL	ADA	Pro	住院天数	花费/元	CRP	WBC	N	Hb	PLT	PCT	IL-6	白蛋 白	CSF D	压力	WBC	多核	单核	Glu	CL	ADA	Pro	住院天数	花费/元
	0.5	5.07	2.6	150	186	0.02	1.5	45.9	5	300	2	50	50	3.44	120.4	1	285	28	15789	0	7.44	4.51	153	158	0.02	-	45	1	260	2	0	100	2.76	122	0	466	24	33056
	102.1	5.71	4.53	60	47	-	-	35.7	34	135	8	62.5	37.5	5	121.2	2	933	48	210714	0.1	6.57	4.91	125	198	0.02	-	45.3	1	150	231	8.7	91.3	2.79	119.9	2	786	23	9342
	1.7	2.78	1.25	132	189	0.01	3.6	42.3	4	170	3	0	100	3.33	119.3	1	260	30	56085	0.5	1.87	0.95	122	84	0.072	4.8	37.2	2	90	6	66.7	33.3	3.13	116.2	0	343	9	35320
	29.3	5.4	2.47	136	110	0.022	-	38.9	3	190	9	11.1	88.9	4.22	127	1	330	8	4858	0.5	1.87	0.95	122	84	0.072	4.8	37.2	2	90	6	66.7	33.3	3.13	116.2	0	343	9	35320
	82.4	13.8	12.26	149	193	2.26	333	36.5	2	200	12	8.3	91.7	13.3	130.9	1	746	32	152121	10.1	0.92	0.53	91	21	-	-	27.5	14	95	1	100	0	379	3.24	116.8	2	48	90695
	-	10.1	8.28	134	88	-	-	41.6	2	160	10	10	90	3.18	124.3	1	612	6	13953	0.5	5.7	3.98	153	205	0.096	-	40.7	3	320	178	0.6	99.4	2.54	119.2	6	818	16	14102
	158	7.2	5.47	116	99	-	-	29.5	2	145	23	13	87	5.16	112.5	5	500	21	45425	1.9	6.6	5.36	141	119	-	-	38.5	7	195	16	0	100	3.56	123.4	1	702	20	37125
	0.5	7.04	4.38	127	210	0.02	1.5	41	2	215	2	0	100	3.87	117.2	1	175	9	10065	35.4	3.52	2.74	146	97	-	-	35.7	4	210	42	4.8	95.2	3.45	115	2	327	16	23113
	4.5	9.5	8.08	129	478	0.047	3.4	29.7	2	240	4	25	75	3.42	119.3	1	234	26	20489	18.8	11.7	8.6	145	151	5.63	1586	48	1	320	263	91.6	8.4	0.04	106	4	1156	47	349051
	-	4.25	1.57	101	273	0.071	-	45.4	3	-	60	5	95	1.9	121.7	2	616	38	99717	36.7	9.17	8.27	73	414	0.259	5.8	16.9	5	-	91	63.7	36.3	1.79	111	104	28147	51	423042
	-	4.53	2.59	88	54	0.114	-	37.5	10	-	10	0	100	4.45	128.5	1	402	33	82797	10.9	6.74	4.99	138	188	0.068	6.6	38.5	7	140	52	42.3	57.7	2.63	113.7	17	2455	15	14155
均值	47.375	6.85273	4.86182	120.182	175.182	0.3205	68.6	38.5455	6.27273	195	13	16.8091	83.1909	4.66091	122.027	1.54545	463	25.3636	64728.5	11.91	10.46	1.18	152	203	6.98	19.8	33.9	11	170	175	3.4	96.6	4.6	116.7	19	1375	13	87552
标准差	56.0192	3.03501	3.26643	26.0552	117.502	0.73378	132.203	5.25778	9.0563	48.8194	15.9317	20.0212	20.0212	2.868	5.07133	1.15708	229.16	12.6726	63568.3	3.7	1.52	0.92	90	45	0.218	-	26.7	45	100	1	-	-	3.82	104	3	1305	62	92031
最小值	0.5	2.78	1.25	60	47	0.01	1.5	29.5	2	135	2	0	37.5	1.9	112.5	1	175	6	4858	4.8	6.17	1.66	125	258	0.095	-	43.8	11	220	14	0	100	2.75	117.6	7	1037	17	57903
最大值	158	13.8	12.26	150	478	2.26	333	45.9	34	300	60	62.5	100	13.3	130.9	5	933	48	210714	20.6	15.6	13.28	137	322	0.044	7.5	33.4	2	320	0	-	-	2.94	127	1	197	16	85129
																				-	8.5	5.57	110	279	0.045	3.8	33.8	2	300	219	1.4	98.6	2.87	119	7	1363	11	12389
																				-	8.58	7.24	99	93	1.05	87.4	26	6	145	52	94.2	5.8	0.5	108.8	5	10660	9	22456
																				-	3.96	3.12	89	44	1.79	-	39.5	7	-	527	35.5	64.5	0.16	117.2	1	2650	26	237811
																				-	8.26	3.73	109	443	0.028	-	44.6	5	-	320	13.1	86.9	2.78	116.6	3	713	48	36984
																				147.4	5.61	4.75	141	150	0.504	-	34.9	4	320	28	32.2	67.8	3.75	113.6	3	1579	8	17518
																				0.8	13.1	12.6	103	107	0.258	36.9	30.7	7	320	391	66.3	33.7	6.13	102.4	8	2093	8	28774
																				64.5	9.37	8.8	121	234	-	-	39.4	2	50	230	32.2	67.8	2.01	112.9	7	5170	5	16396
																				24.7	5.97	4.39	102	256	-	-	36.8	5	130	11	1	100	3.79	116.3	1	255	61	194978
																				1.9	1.97	1.29	93	38	0.06	-	26.1	11	320	47	61.7	38.3	1.58	111	4	854	25	64862
																				34	2.37	1.74	94	43	8.56	4.26	27.7	1	260	3	66.7	33.3	2.94	124.2	1	385	34	44007
																				1.1	4.34	2.71	131	161	0.029	5.8	35.7	2	250	26	3.8	96.2	3.4	117	3	1352	21	19306
																				3.9	5.46	3.89	109	140	-	-	34.1	10	145	116	12.9	87.1	1.38	110.4	17	9301	46	45064
																				-	12.4	11.06	4.38	154	0.34	2.9	31.1	2	60	35	2.9	97.1	8.93	122.6	1	1989	19	60877
																				3.8	7.92	7.42	120	265	0.027	10.5	39.1	13	170	495	50.1	49.9	1.45	111.3	12	1967	65	61885
																				9.8	7.88	6.04	102	255	-	-	34.7	11	185	162	0.6	99.4	1.54	110.7	6	2868	52	39191
																				0.8	7.71	4.4	146	294	0.041	1.6	37.8	9	180	98	0	100	2.58	119	2	1373	49	31733
																				0.2	6.79	5.28	145	256	0.043	2.7	37.8	5	80	201	0.5	99.5	2.96	116.2	7	1944	51	36533
																				0.5	6.52	4.5	90	261	-	-	33.2	10	165	52	5.8	94.2	2.75	120	0	926	43	24873
																				37.5	9.15	6.6	112	315	-	-	31.3	2	172	309	16.5	83.5	3.23	108.7	8	1462	20	16975
																				-	17.7	15.18	174	226	6.2	143	31.9	4	185	6247	12.5	87.5	4.93	99.1	35	17913	64	195828
																				0.5	8.01	7.35	149	69	0.097	-	38.7	2	155	252	22.2	77.8	3.86	108.1	0	2011	74	397755
																			均值	16.2603	7.15056	5.29139	118.233	184.167	1.20911	113.774	35.3667	6.55556	190.061	302.75	28.8412	71.1882	13.4014	111.562	11.4944	3007.97	31.25	83142.5
																			标准差	28.8914	3.78562	3.57817	30.5012	103.838	2.41579	369.861	6.30066	7.52198	83.271	1014.64	31.4609	31.4874	61.8177	19.3141	25.0094	5468.28	20.0186	106499
																			最大值	147.4	17.7	15.18	174	443	8.56	1586	48	45	320	6247	100	100	379	127	116.8	28147	74	423042
																			最小值	0	0.92	0.53	4.38	21	0.02	1.6	16.9	1	50	0	0	0	0.04	3.24	0	2	5	9342
